# Supplementary material for: A Guideline for Guidelines: A Novel Method to Assess the Helpfulness of Medical Guidelines
Source: J Clin Med. 2024 Jun 27;13(13):3783. doi: 10.3390/jcm13133783 (PMC11242354; doi:10.3390/jcm13133783)
Supplement: Supplementary file 1 [file jcm-13-03783-s001.zip]

Archive with 1 entries (1 files):
- jcm-2998731-supplementary.pdf
